# Supplementary material for: Predicting Immunotherapy Outcomes in Glioblastoma Patients through Machine Learning
Source: Cancers (Basel). 2024 Jan 18;16(2):408. doi: 10.3390/cancers16020408 (PMC10813889; doi:10.3390/cancers16020408)
Supplement: Supplementary file 1 [file cancers-16-00408-s001.zip]

Archive with 1 entries (1 files):
- cancers-2814539-supplementary.pdf
